# Supplementary material for: The global, regional, and national alcohol-related colorectal cancer burden and forecasted trends: results from the global burden of disease study 2021
Source: Front Nutr. 2024 Dec 24;11:1520852. doi: 10.3389/fnut.2024.1520852 (PMC11704491; doi:10.3389/fnut.2024.1520852)
Supplement: Supplementary file 10 [file Table_1.csv]

year	sex	Age-standardized deaths rate	Numer of deaths cases	Age-standardized DALYs rate	Numer of DALYs cases
2022	Female	0.21	10141.05032	4.9	229641.0104
2023	Female	0.21	10207.61141	4.8	230280.3272
2024	Female	0.2	10287.28176	4.7	230915.7727
2025	Female	0.2	10451.78725	4.63	233404.3777
2026	Female	0.2	10608.50509	4.57	235706.3772
2027	Female	0.2	10750.50238	4.51	237739.9014
2028	Female	0.19	10891.08253	4.45	239625.0829
2029	Female	0.19	11040.04715	4.38	241459.231
2030	Female	0.19	11265.74208	4.35	245020.172
2031	Female	0.19	11489.38455	4.32	248464.5354
2032	Female	0.19	11705.96602	4.29	251744.4547
2033	Female	0.18	11925.31535	4.26	254953.1607
2034	Female	0.18	12154.55444	4.23	258158.8658
2035	Female	0.18	12458.89839	4.23	263038.9345
2036	Female	0.18	12762.2851	4.23	267833.7673
2037	Female	0.18	13058.93804	4.23	272487.1631
2038	Female	0.18	13359.57343	4.22	277105.0107
2039	Female	0.18	13671.28343	4.22	281758.2797
2040	Female	0.18	14009.81736	4.22	286866.9507
2041	Female	0.18	14341.61284	4.23	291834.8989
2042	Female	0.18	14658.94334	4.23	296586.8441
2043	Female	0.18	14970.67272	4.23	301201.2162
2044	Female	0.18	15285.39365	4.24	305763.3716
2045	Female	0.18	15596.88505	4.24	310220.5556
2046	Female	0.18	15899.93417	4.24	314528.514
2022	Male	1.2	47965.37621	29.2	1237082.068
2023	Male	1.19	49040.40609	29.05	1259918.811
2024	Male	1.18	50185.36974	28.89	1283261.874
2025	Male	1.18	51458.86657	28.8	1309298.357
2026	Male	1.17	52727.44976	28.71	1335110.09
2027	Male	1.17	53961.33877	28.62	1360298.763
2028	Male	1.17	55205.2576	28.53	1385233.407
2029	Male	1.16	56497.92241	28.44	1410336.742
2030	Male	1.16	57911.43308	28.4	1438076.987
2031	Male	1.16	59324.39829	28.37	1465602.573
2032	Male	1.16	60713.3029	28.34	1492649.202
2033	Male	1.15	62114.84652	28.31	1519527.107
2034	Male	1.15	63560.97016	28.27	1546580.764
2035	Male	1.15	65133.12244	28.29	1576424.145
2036	Male	1.15	66703.14406	28.31	1606082.745
2037	Male	1.15	68246.64267	28.33	1635287.627
2038	Male	1.15	69802.48462	28.35	1664389.161
2039	Male	1.15	71401.83183	28.37	1693730.331
2040	Male	1.15	73063.32042	28.4	1723798.657
2041	Male	1.16	74708.89896	28.43	1753507.903
2042	Male	1.16	76309.48995	28.47	1782528.091
2043	Male	1.16	77893.3677	28.5	1811080.699
2044	Male	1.16	79494.82318	28.53	1839558.546
2045	Male	1.16	81094.28395	28.56	1867779.066
2046	Male	1.16	82673.10149	28.6	1895542.367
