# Supplementary material for: The global, regional, and national alcohol-related colorectal cancer burden and forecasted trends: results from the global burden of disease study 2021
Source: Front Nutr. 2024 Dec 24;11:1520852. doi: 10.3389/fnut.2024.1520852 (PMC11704491; doi:10.3389/fnut.2024.1520852)
Supplement: Supplementary file 12 [file Table_2.csv]

year	sex	Age-standardized deaths rate	Numer of deaths cases	Age-standardized DALYs rate	Numer of DALYs cases
2022	Female	0.212983893	8399.706039	4.93626885	194677.6662
2023	Female	0.208809963	8316.85697	4.848418864	193111.5048
2024	Female	0.204726473	8233.133489	4.75843325	191361.7503
2025	Female	0.200786001	8150.678633	4.667892734	189487.7797
2026	Female	0.197042211	8071.757982	4.584356926	187796.409
2027	Female	0.193419671	7993.481056	4.506382341	186235.8757
2028	Female	0.18989688	7915.169341	4.432363411	184747.1482
2029	Female	0.186433511	7835.339257	4.356063105	183074.5559
2030	Female	0.183085371	7756.463389	4.27820491	181247.3579
2031	Female	0.179903081	7680.876439	4.206022624	179574.1344
2032	Female	0.176824305	7606.122223	4.139336186	178054.1253
2033	Female	0.173819936	7531.053912	4.076394997	176616.9708
2034	Female	0.170863802	7454.682144	4.011314007	175011.1525
2035	Female	0.168000443	7379.100213	3.943859636	173226.5402
2036	Female	0.165254455	7305.545645	3.880179844	171534.4438
2037	Female	0.16255765	7231.147175	3.820794092	169962.6221
2038	Female	0.159882914	7154.788335	3.76452431	168463.1202
2039	Female	0.157229775	7076.521455	3.706400285	166815.8664
2040	Female	0.154657871	6999.111736	3.645757448	164990.3988
2041	Female	0.152208889	6924.570493	3.587931633	163228.8739
2042	Female	0.149834494	6850.840483	3.533715264	161571.071
2043	Female	0.147503205	6776.572153	3.482597356	159997.0134
2044	Female	0.145201684	6701.205224	3.430231706	158308.6775
2045	Female	0.142961868	6626.273874	3.375243945	156442.3511
2046	Female	0.140814735	6553.303241	3.321737921	154588.6218
2022	Male	1.19012559	47211.68327	29.61925252	1174980.843
2023	Male	1.180675935	47293.39095	29.43420861	1179022.536
2024	Male	1.171231567	47359.6894	29.24818921	1182674.029
2025	Male	1.162121789	47423.26322	29.06013212	1185870.8
2026	Male	1.153028848	47470.54343	28.86687128	1188457.747
2027	Male	1.144129852	47508.65215	28.67683852	1190772.134
2028	Male	1.135374199	47536.00816	28.49139885	1192881.932
2029	Male	1.126556285	47544.5961	28.30654429	1194634.688
2030	Male	1.118040822	47549.9163	28.11705885	1195809.463
2031	Male	1.109638432	47544.31358	27.91798927	1196192.92
2032	Male	1.101515463	47535.30603	27.72109905	1196289.087
2033	Male	1.093606602	47520.37105	27.53384362	1196425.17
2034	Male	1.085724305	47492.05499	27.35089742	1196390.574
2035	Male	1.078074204	47459.93191	27.160912	1195701.585
2036	Male	1.070467664	47416.10911	26.95609411	1194013.74
2037	Male	1.062999403	47365.07365	26.74981514	1191916.91
2038	Male	1.05563937	47305.83621	26.55532729	1190010.527
2039	Male	1.048214284	47230.86199	26.36673959	1188043.187
2040	Male	1.040837422	47145.34612	26.16866539	1185325.164
2041	Male	1.033449231	47046.71489	25.95203972	1181439.955
2042	Male	1.026168278	46940.56523	25.7301956	1176990.12
2043	Male	1.019006495	46827.61576	25.52037656	1172768.176
2044	Male	1.011716212	46696.44033	25.31622872	1168487.517
2045	Male	1.00422146	46543.31873	25.10013966	1163332.837
2046	Male	0.996547934	46369.2814	24.86312928	1156879.061
